# Supplementary material for: A systematic review and meta-analysis of the prevalence and risk of syphilis among blood donors in Thailand
Source: Sci Rep. 2025 Mar 18;15:9316. doi: 10.1038/s41598-025-94332-3 (PMC11920362; doi:10.1038/s41598-025-94332-3)
Supplement: Supplementary file 2 — Supplementary Material 2 [file 41598_2025_94332_MOESM2_ESM.xlsx]

## Sheet: Sheet1
Table S2. Details of included studies
No.	Authors	Year of conduction/blood collection	Study design	Study location (Hospital)	Study location (Province)	Total number of donors examined for syphilis	Mean age (and SD)	Age range (years)	Sex	Nationality	Blood groups ABO	Blood groups Rh	Donation frequency	Collection sites	Total number of donors examined for syphilis	Number of syphilis	Total number of male donors examined for syphilis	Number of syphilis in male	Total number of female donors examined for syphilis	Number of syphilis in female male	Total number of Thai donors examined for syphilis	Number of syphilis in Thai	Total number of non-Thai donors examined for syphilis	Number of syphilis in non-Thai	Total number of first time donor examined for syphilis	Number of syphilis in first time donor	Total number of repeat donor examined for syphilis	Number of syphilis in repeat donor	Total number of voluntary blood donors	Number of syphilis in voluntary blood donors	Total number of replacement blood donors	Number of syphilis in replacement blood donors	Screening method for syphilis	Types of blood samples examined for syphilis (whole blood/packed red cells)	17-20 years (N of syphilis)	21-30 years (N of syphilis)	31-40 years (N of syphilis)	41-50 years (N of syphilis)	51-60 years (N of syphilis)	17-25 years (N of syphilis)	26-35 years (N of syphilis)	36-45 years (N of syphilis)	46-60 years (N of syphilis)
1	Barusrux et al., 1997	1995-1997	Cross-sectional study	Blood transfusion centre, Faculty of medicine Khon Kaen University	Northeast region of Thailand	10090	NA	17-50 years	Male 10,090 (100%)	Thai 100%	NA	NA	First time 100%	NA	10090	84	10090	84	0	0	10090	84	0	0	10090	84	0	0	NA	NA	NA	NA	Rapid Plasma Reagin (RPR)and T.pallidum particle agglutination test (TPPA)	Serum	03/3,719	24/3,635	29/1,752	28/984	NA
2	Burananayok et al., 2024	2018-2022	Retrospective descriptive study	Songklanagarind Hospital, Thailand	Southern region of Thailand	65511	33.2 (11.1)	17-65 years	Male 30,937 (47.2%) Female 34,574 (52.8%)	Thai 100%	A: 15,814 (24.1%), B: 19,296 (29.5%), AB: 4,906 (7.5%), O: 25,495 (38.9%)	NA	First time: 10,653 (16.3%), repeat:54,858 (83.7%)	Onsite: 52,459 (80.1%), mobile site:13,052 (19.9%)	65511	77	30937	48	34574	29	65511	77	0	0	10653	33	54858	44	NA	NA	NA	NA	T.pallidum antibody: electrochemiluminescence immunoassay (ECLIA) and crosscheck the diagnostic results with RPR test	Serum	11/8,795	27/22,165	13/15,877	15/12,518	11/6,156
3	Charoonruangrit et al., 1996	1992-1996	Retrospective descriptive study	Rajavithi Hospital	Bangkok	19218	NA	17-60 years	NA	Thai 100%	NA	NA	Firsttime: 10,917 (56.80%) Repeat: 8301 (43.20%)	NA	19218	140	NA	NA	NA	NA	NA	NA	NA	NA	2308	16	8609	25	10917	41	8301	99	VDRL (SYPAL particle agglutination: DIAGAST Laboratories)	Serum	NA	NA	NA	NA	NA
4	Chiamchanya et al., 2014	2007-2012	Retrospective descriptive study	Thammasat University Hospital	Pathumthani	53489	NA	17-60 years	Male: 30,149 (56.36%), female: 23,340 (43.64%)	Thai 100%	NA	NA	First time: 14,155 (26.46%), repeat: 39,334 (73.54%)	Onsite: 21,087 (39.42%), mobile site:32,402 (60.58%)	53489	179	30149	64	23340	47	53489	179	0	0	14155	145	39334	34	NA	NA	NA	NA	Treponema Pallidum Hemagglutination Assay (TPHA) using Chemiluminescence Microparticle Immunoassay (CMIA)	Serum	32/6,828	36/3,339	47/2,606	30/1,382
5	Inkanant et al., 2015	2008-2012	Retrospective descriptive study	Blood Bank Unit, Department of Pathology, Police General Hospital	Bangkok	6581	NA	17-60 years	Male: 3,875 (58.88%), female: 2,706 (41.12%)	Thai 100%	NA	NA	First time:1,713 (26.03%), repeat: 4,868 (73.97%)	Onsite: 4,606 (69.99%), mobile site:1,975 (30.01%)	6581	10	3875	NA	2706	NA	6581	10	0	0	1713	5	4868	5	NA	NA	NA	NA	Rapid Plasma Reagin (RPR)	Serum	0/339	0/1,737	4/1,981	7/1,820	1/704
6	Jaddee et al., 2013	2012	Retrospective descriptive study	National blood service brance, Srisaket hospital	Srisaket	21720	NA	17-60 years	Male: 12,750 (58.70%) Female: 8,970 (41.30%)	Thai 100%	NA	NA	First time: 11,037 (52.17%) Repeat: 10,119 (47.83%)	NA	21720	10	12750	8	8970	2	21720	10	0	0	211	6	77	4	21156	7	564	3	Rapid Plasma Reagin (RPR)	Serum	0/6,190	4/5,430	10/5,930	2/3,388	0/782
7	Kitayaporn et al., 1994	1987-1991	Retrospective study, case-control	Department of Transfusion Medicine, Siriraj Hospital faculty of Medicine	Bangkok	1357	28.2 (9.2)	16-59 years	Male: 1,097 (80.84%) Female: 258 (19.01%) Not specific: 2 (0.15%)	Thai 100%	A: 300 (22.11%) B: 421 (31.02%) O: 524 (38.61%) AB: 112 (8.25%) All: 1,357	Rh+:1,349 (99.41%), Rh-: 8 (0.59%)	First time: 952 (70.15%) Repeat: 405 (29.84%)	NA	1357	48	1097	NA	258	NA	1357	48	0	0	NA	NA	NA	NA	NA	NA	NA	NA	VDRL Cardiolipin antigen, Behringwerk AG)	Serum	NA	NA	NA	NA	NA
8	Lertpaisankul et al., 2013	2007-2011	Retrospective descriptive study	Regional Blood Center VIII, Nakhonsawan province	Lower Northern Region of Thailand	58005	NA	17-63 years	Male: 33,508 (57.8%) Female: 24,497 (42.2%)	Thai 100%	NA	NA	First time: 58,005 (100%)		58005	527	33508	375	24497	152	58005	527	0	0	58005	527	94135	NA	NA	NA	NA	NA	Treponema pallidum particle agglutination (TPPA), (FUJIREBIO Inc, Japan) and rapid plasma reagin (RPR), (Lab21 Healthcare, United Kingdom)	Serum	31/19,530	35/15,566	132/11804	217/8,372	107/2,674
9	Meepradit et al., 2022	2017-2019	Retrospective descriptive study	Mae Sai hospital, Chiang rai province	Northern Region of Thailand	5217	NA	17-70 years	Male: 3,551 (68.1%) Female: 1,666 (31.9%)	Thai 4,873 (93.4%) Meanmar: 344 (6.6%)	A: 1,167 (22.4%) B: 1,483 (28.4%) O: 2,268 (43.5%) AB: 283 (5.4%) Not specific: 16 (0.3%)	NA	First time: 1,535 (29.4%) Repeat: 3,652 (70.0%) Not specific: 30 (0.6%)	Onsite: 4,500 (86.3%) Mobile site: 717 (13.8%)	5217	25	3551	18	1666	7	4873	25	344	0	1535	9	3652	15	NA	NA	NA	NA	NA	Serum	NA	NA	NA	NA	NA
10	Mundee et al., 1995	1988-1993	Retrospective descriptive study	Chaing Mai University Hospital and Thai Red Cross blood blank in Chiang Mai	Northern Region of Thailand	50521	NA	17-60 years	NA	Thai 100%	NA	NA	NA	NA	50521	730	NA	NA	NA	NA	50521	730	0	0	NA	NA	NA	NA	85860	NA	51038	NA	Carbon antigen test (VDRL, Cambridge, MA)	Serum	NA	NA	NA	NA	NA
11	Nantachit et al., 2003	1990-2001	Retrospective descriptive study	Chaing Mai University Hospital and Thai Red Cross blood blank in Chiang Mai	Northern Region of Thailand	276056	28.9	17-60 years	Male: 222,501 (80.6%) Female: 53,555 (19.4%)	Thai 100%	NA	NA	NA	NA	276066	2804	222509	2537	53557	303	NA	NA	NA	NA	NA	NA	NA	NA	NA	NA	NA	NA	VDRL test (VDRL carbon antigen, Cambridge, MA)	Serum	NA	NA	NA	NA	NA
12	Nimnuch et al., 2021	2017-2020	Retrospective descriptive study	Thammasat University Hospital	Pathumthani	38077	NA	17-63 years	Male: 19,215 (50.46%) Female: 18,862 (49.54%)	Thai 100%	A: 7,629 (20.04%) B: 12,712 (33.38%) O: 14,497 (38.07%) AB: 3,239 (8.51%)	Rh+: 37,897 (99.53%) Rh-: 180 (0.47%)	Frist time: 6,467 (16.98%) Repeat: 31,610 (83.02%)	Onsite: 16,386 (43.03%) Mobile site: 21,691 (56.97%)	38077	64	NA	NA	NA	NA	NA	NA	NA	NA	NA	NA	NA	NA	NA	NA	NA	NA	anti-TP by CMIA on the ARCHITECT i6000 (Abbott Diagnostics, Wiesbaden, Germany)	Serum	NA	NA	NA	NA	NA
13	Pattoom et al., 2008	2001-2005	Retrospective descriptive study	Somdejphrachaotaksin Maharaj Hospital	Tak	4371	NA	17-60 years	Male: 2,578 (59.0%) Female: 1,793 (41.0%)	Thai 100%	NA	NA	First time: 4,371 (17.4%) Repeat: 20,622 (82.6%)	Onsite: 12,636 (50.6%) Mobile site: 12,357 (49.4%)	4371	2	2578	2	1793	0	NA	NA	NA	NA	4371	2	NA	NA	NA	NA	NA	NA	Rapid Plasma Reagin (RPR)	Serum	NA	NA	NA	NA	NA
14	Ratanamart et al., 2005	2001-2003	Retrospective descriptive study	Songklanagarind Hospital	Songkhla	40826	NA	17-60 years	Male: 27,197 (66.6%) Female: 13,629 (33.4%)	Thai 100%	NA	NA	NA	NA	40826	178	27197	132	13629	46	40826	178	NA	NA	NA	NA	NA	NA	32081	103	8745	75	Rapid Plasma Reagin (RPR)	Serum	NA	NA	NA	NA	NA	45/19,078	65/11,482	46/7,936	22/2,330
15	Sawanpanyalert et al., 1996	1993-1994	Retrospective descriptive study	Chiangrai Provincial Hospital	Chiangrai	5769	NA	17-60 years	Male: 4,332 (75.1%) Female: 1,437 (24.9%)	Thai 100%	NA	NA	NA	NA	5769	68	NA	NA	NA	NA	5769	68	0	0	NA	NA	NA	NA	NA	NA	NA	NA	VDRL test	Serum	NA	NA	NA	NA	NA
16	Sawdaeng et al., 2012	2005-2008	Retrospective descriptive study	Kamphangphet Provincial Hospital	Kamphaeng Phet	24040	NA	17-60 years	Male: 14,219 (59.15%) Female: 9,821 (40.85%)	Thai 100%	NA	NA	First time: 9,437 (39.25%) Repeat: 14,603 (60.74%)	Onsite: 6,981 (24.60%) Mobile site: 21,392 (75.40%)	24040	105	14219	76	9821	29	24040	105	0	0	9437	38	14603	67	NA	NA	NA	NA	TPHA	Serum	7/3,841	3/1,815	9/2,049	19/1,732
17	Sungsub et al., 2021	2014-2018	Retrospective descriptive study	Buddhachinaraj Phitsanulok Hospital	Phitsanulok	138587	NA	17-60 years	NA	Thai 100%	NA	NA	NA	NA	138587	430	NA	NA	NA	NA	NA	NA	NA	NA	NA	NA	NA	NA	NA	NA	NA	NA	TPHA	Serum	NA	NA	NA	NA	NA
18	Thaikruea et al., 2008	2005-2006	cross-sectional study	Maharaj Nakhon Chiang Mai Hospital	Chaing Mai	5083	30.11 (9.97)	17-68 years	Male: 4,719 (82.2%) Female: 364 (17.8%)	Thai 100%	NA	NA	First time: 1,995 (39.2%) Repeat: 2,926 (57.6%) Unknown: 13 (0.2%)	NA	5083	82	NA	NA	NA	NA	NA	NA	NA	NA	1995	41	2926	41	138	NA	4392	NA	VDRL carbon antigen EIA for syphilis (Cambridge, Bioscience, Cambridge, MA)	Serum	NA	NA	NA	NA	NA
19	Thonsiri et al., 2022	2019-2020	Retrospective descriptive study	Prapokklao Hospital	Chanthaburi	66481	NA	17-70 years	Male: 33,622 (50.57%) Female: 32,910 (49.50%)	Thai 100%	NA	NA	NA	Onsite: 51,527 (77.51%) Mobile site: 14,985 (22.54%)	66481	90	33622	NA	32910	NA	NA	NA	NA	NA	NA	NA	NA	NA	NA	NA	NA	NA	EIA or CMIA	serum	NA	NA	NA	NA	NA
20	Trakulkaseamsiri et al., 2012	2007-2012	Retrospective descriptive study	Queen savang vadhana memorial hospital	Chonburi	5715	NA	17-60 years	Male: 2,761 (48.0%) Female: 2,954 (52.0%)	Thai 100%	NA	NA	First time: 5,715 (12.9%) Repeat: 38,695 (87.1%)	NA	5715	25	2761	17	2954	8	NA	NA	NA	NA	5715	25	38695	NA	NA	NA	NA	NA	Rapid Plasma Reagin (RPR)	Serum	1/343	4/2,523	7/2,013	13/735	1/101
21	Urwijitaroon et al., 1996	1992-1993	Cross-sectional study	Blood transfusion centre, Faculty of medicine Khon Kaen University	Northeast region of Thailand	15924	NA	17-60 years	Male: 12,055 (75.7%) Female: 3,869 (24.30%)	Thai 100%	NA	NA	NA	NA	15924	186	NA	NA	NA	NA	NA	NA	NA	NA	NA	NA	NA	NA	NA	NA	NA	NA	Rapid Plasma Reagin (RPR) and T.pallidum Hemagglutination test (TPHA)	Serum	NA	NA	NA	NA	NA
22	Wongkham et al., 2017	2015-2016	Retrospective descriptive study	Hua Hin Hospital	Prachuap khiri khan	8741	NA	17-60 years	Male: 5,429 (62.1%) Female: 3,312 (37.9%)	Thai 100%	NA	NA	First time: 3,260 (37.3%) Repeat: 5,481 (62.7%)	Onsite: 6,215 (71.1%) Mobile site: 2,526 (28.9%)	8741	50	NA	NA	NA	NA	NA	NA	NA	NA	NA	NA	NA	NA	NA	NA	NA	NA	VDRL and TPHA	Serum	NA	NA	NA	NA	NA
23	Yamket et al., 2013	2007-2011	Retrospective descriptive study	Regional Blood Centre IV, Ratchaburi	Ratchaburi	221521	NA	17-70 years	Male: 55,603 (57.88%) Female: 40,456 (42.12%)	Thai 100%	NA	NA	Frist time: 96,059 (43.36%) Repeat: 125,462 (56.64%)	NA	221521	259	55603	501	40456	184	NA	NA	NA	NA	18420	122	25891	137	NA	NA	NA	NA	TPPA and RPR	Serum	55/33,393	70/34,109	156/15,977	83/8,825	83/2,017
CMIA; chemiluminescent microparticle immunoassay; EIA, enzyme immunoassay; NA, not assessed or not showed; RPR, rapid plasma regain; TPHA, Treponema pallidum haemagglutination assay; VDRL, venereal disease research laboratory test.
33
34
35
36
37
