# Supplementary material for: A systematic review and meta-analysis of the prevalence and risk of syphilis among blood donors in Thailand
Source: Sci Rep. 2025 Mar 18;15:9316. doi: 10.1038/s41598-025-94332-3 (PMC11920362; doi:10.1038/s41598-025-94332-3)
Supplement: Supplementary file 3 — Supplementary Material 3 [file 41598_2025_94332_MOESM3_ESM.xls]

## Sheet: All studies
Table S3. Methodological quality of the include studies
JBI critical appraisal checklist for analytical cross sectional studies
No.	Study	1. Were the criteria for inclusion in the sample clearly defined?	2. Were the study subjects and the setting described in detail?	3. Was the exposure measured in a valid and reliable way?	4. Were objective, standard criteria used for measurement of the condition?	5. Were confounding factors identified?	6. Were strategies to deal with confounding factors stated?	7. Were the outcomes measured in a valid and reliable way?	8. Was appropriate statistical analysis used?	Overall appraisal:
1	Barusrux et al., 1997	Unclear	Yes	Yes	Yes	No	No	Yes	Yes	Include
18	Thaikruea et al., 2008	Yes	Yes	Yes	Yes	Yes	Yes	Yes	Yes	Include
21	Urwijitaroon et al., 1996	Yes	Yes	Yes	Yes	Unclear	No	Yes	Yes	Include
JBI critical appraisal checklist for prevalence studies
	Study	1. Was the sample frame appropriate to address the target population?	2. Were study participants sampled in an appropriate way?	3. Was the sample size adequate?	4. Were the study subjects and the setting described in detail?	5. Was the data analysis conducted with sufficient coverage of the identified sample?	6. Were valid methods used for the identification of the condition?	7. Was the condition measured in a standard, reliable way for all participants?	8. Was there appropriate statistical analysis?	9. Was the response rate adequate, and if not, was the low response rate managed appropriately?	Overall appraisal:
2	Burananayok et al., 2024	Yes	Yes	Yes	Yes	Yes	Yes	Yes	Yes	Yes	Include
3	Charoonruangrit et al., 1996	Yes	Yes	Yes	Yes	Yes	Yes	Yes	Unclear	Yes	Include
4	Chiamchanya et al., 2014	Yes	Yes	Yes	Yes	Yes	Yes	Yes	Yes	Yes	Include
5	Inkanant et al., 2015	Yes	Yes	Unclear	Yes	Yes	Yes	Yes	Unclear	Yes	Include
6	Jaddee et al., 2013	Yes	Yes	Yes	Yes	Yes	Yes	Yes	Yes	Yes	Include
8	Lertpaisankul et al., 2013	Yes	Yes	Yes	Yes	Yes	Yes	Yes	Yes	Yes	Include
9	Meepradit et al., 2022	Yes	Yes	Unclear	Yes	Yes	Yes	Yes	Unclear	Yes	Include
10	Mundee et al., 1995	Yes	Yes	Yes	Unclear	Yes	Yes	Yes	Unclear	Yes	Include
11	Nantachit et al., 2003	Yes	Yes	Yes	Yes	Yes	Yes	Yes	Yes	Yes	Include
12	Nimnuch et al., 2021	Yes	Yes	Yes	Yes	Yes	Yes	Yes	Yes	Yes	Include
13	Pattoom et al., 2008	Yes	Yes	Unclear	Yes	Yes	Yes	Yes	Yes	Yes	Include
14	Ratanamart et al., 2005	Yes	Yes	Yes	Yes	Yes	Yes	Yes	Yes	Yes	Include
15	Sawanpanyalert et al., 1996	Yes	Yes	Unclear	Yes	Yes	Yes	Yes	Yes	Yes	Include
16	Sawdaeng et al., 2012	Yes	Yes	Yes	Yes	Yes	Yes	Yes	Yes	Yes	Include
17	Sungsub et al., 2021	Yes	Yes	Yes	Unclear	Yes	Yes	Yes	Unclear	Yes	Include
19	Thonsiri et al., 2022	Yes	Yes	Yes	Yes	Yes	Yes	Yes	Unclear	Yes	Include
20	Trakulkaseamsiri et al., 2012	Yes	Yes	Unclear	Yes	Yes	Yes	Yes	Yes	Yes	Include
22	Wongkham et al., 2017	Yes	Yes	Yes	Unclear	Yes	Yes	Yes	Yes	Yes	Include
23	Yamket et al., 2013	Yes	Yes	Yes	Yes	Yes	Yes	Yes	Yes	Yes	Include
7	Kitayaporn et al., 1994	Yes	Yes	Unclear	Yes	Yes	Yes	Yes	Yes	Yes	Include
